# Supplementary material for: Chronic spinal cord injury functionally repaired by direct implantation of encapsulated hair-follicle-associated pluripotent (HAP) stem cells in a mouse model: Potential for clinical regenerative medicine
Source: PLoS One. 2022 Jan 27;17(1):e0262755. doi: 10.1371/journal.pone.0262755 (PMC8794105; doi:10.1371/journal.pone.0262755)
Supplement: S1 Table — (XLSX) [file pone.0262755.s002.xlsx]

## Sheet: Immunostaining (Fig5)
		SE: Standard Error
		●tubulin (Fig5C)
		HAP-stem-cell implantation		Without implantation
		Mouse ID	Areas positive for staining (µm2)	Mouse ID	Areas positive for staining (µm2)
		I6	10504	I10	3239
		K3	22414	I15	6918
		K4	14289	K5	6127
		K2	11185	K8	3693
		J9	10689	K10	16132
		Average value	13816.2	Average value	7221.8
		SE	2256.31	SE	2334.5
		●GFAP (Fig5F)
		HAP-stem-cell implantation		Without implantation
		Mouse ID	Areas positive for staining (µm2)	Mouse ID	Areas positive for staining (µm2)
		I6	52424	I10	20189
		K3	16581	I15	28520
		K4	60403	K5	17910
		K2	32732	K8	6033
		J9	67781	K10	28637
		Average value	45984.2	Average value	20257.8
		SE	9393.2	SE	4161.35
		●MBP (Fig5I)
		HAP-stem-cell implantation		Without implantation
		Mouse ID	Areas positive for staining (µm2)	Mouse ID	Areas positive for staining (µm2)
		I6	12922	I10	4301
		K3	14334	I15	10354
		K4	10014	K5	5534
		K2	15785	K8	10346
		J9	8108	K10	1297
		mean	12232.6	mean	6366.4
		SE	1404.37	SE	1766.29
		●Iba-1 (Fig5L)
		HAP-stem-cell implantation		Without implantation
		Mouse ID	Areas positive for staining (µm2)	Mouse ID	Areas positive for staining (µm2)
		I6	118	I10	107
		K3	25	I15	208
		K4	12	K5	402
		K2	31	K8	148
		J9	88	K10	164
		mean	54.8	mean	205.8
		SE	20.4729	SE	51.6473

## Sheet: Diameter of spinal cord (Fig6)
	SE: Standard Error
	●HAP-stem-cell implantation (Fig6C)
	mouse ID	Rostral (mm)		Epicenter (mm)	Caudal (mm)
		-1	-0.5	0	0.5	1
	I13	0.814	0.973	0.879	1	1.2
	K4	1.4	1.1	1.1	1.1	1.1
	I9	1	1	1.1	1.1	1.1
	I6	0.896	0.899	0.714	0.874	1
	K2	0.679	0.914	0.953	1.1	1.2
	Average value	0.9578	0.9772	0.9492	1.0348	1.12
	SE	0.0358656	0.0406288	0.0727127	0.0446211	0.0374166
	●without implantation (Fig6C)
	mouse ID	Rostral (mm)		Epicenter (mm)	Caudal (mm)
		-1	-0.5	0	0.5	1
	J5	0.834	0.869	0.469	1	1.2
	I11	0.894	0.859	0.609	1.1	1.1
	I10	0.894	0.874	0.794	1.1	1.1
	J2	0.839	0.914	0.844	0.874	1
	J8	1	1.1	0.814	1.1	1.2
	Average value	0.8922	0.9232	0.706	1.0348	1.12
	SE	0.045179	0.0596116	0.0721214	0.0446211	0.0374166

## Sheet: BMS score (Fig7)
	R:Right leg	L:Left leg
	SE: Standard Error
	●HAP-stem-cell implantation
	mouse ID	BMS score
		day7	day14	day21	day28	day35	day42	day49	day56	day63	day70
	J4R	0	1	1	1	2	2	2	2	3	3
	J7R	0	1	3	3	2	2	3	3	3	3
	J11L	1	1	1	1	1	1	1	1	1	1
	J11R	1	1	1	1	2	2	2	2	2	2
	K3L	1	1	1	1	1	1	1	2	2	2
	K3R	0	0	0	1	1	0	1	1	1	1
	K7R	3	4	4	4	4	4	4	4	4	4
	K8L	3	2	5	3	4	4	4	4	4	4
	K4R	3	5	5	5	5	5	5	5	5	5
	K7L	3	2	3	3	3	3	3	3	3	3
	K8R	2	3	2	2	2	2	2	3	3	3
	Average value	1.54	1.91	2.36	2.27	2.45	2.36	2.54	2.73	2.82	2.82
	SE	0.389957	0.45636	0.526959	0.428335	0.412611	0.452724	0.412611	0.383546	0.377026	0.377026
	●Without implantation
	mouse ID	BMS score
		day7	day14	day21	day28	day35	day42	day49	day56	day63	day70
	I4R	1	2	3	3	3	3	3	3	3	3
	I10R	1	2	3	3	3	3	3	3	3	3
	I11R	1	1	1	1	1	1	1	1	1	1
	I11L	2	1	1	1	1	1	1	1	1	1
	I15R	4	3	5	3	3	3	3	3	3	2
	J2R	1	0	0	0	0	0	0	0	0	0
	J5L	0	1	1	1	1	1	1	1	1	1
	J5R	0	1	1	2	2	2	1	1	1	2
	J6L	0	0	0	1	1	1	1	1	1	1
	J6R	0	1	3	3	3	3	3	3	3	3
	K10R	5	5	5	1	1	1	1	1	1	1
	K10L	0	1	2	2	2	2	2	2	2	2
	K11R	2	3	3	3	3	3	3	4	2	3
	Average value	1.31	1.62	2.15	1.85	1.85	1.85	1.77	1.85	1.69	1.77
	SE	0.444116	0.384615	0.464733	0.296262	0.296262	0.296262	0.302846	0.336767	0.286101	0.280883
